# Supplementary material for: Effects of Pesticide Intake on Gut Microbiota and Metabolites in Healthy Adults
Source: Int J Environ Res Public Health. 2022 Dec 23;20(1):213. doi: 10.3390/ijerph20010213 (PMC9819155; doi:10.3390/ijerph20010213)
Supplement: Supplementary file 1 [file ijerph-20-00213-s001.zip]

Archive with 1 entries (1 files):
- ijerph-2123225-supplementary.pdf
